# Supplementary material for: Expression and Binding Characteristics of AoraPBP3 in Adoxophyes orana (Lepidoptera: Tortricidae)
Source: Biology (Basel). 2026 Jul 18;15(14):1188. doi: 10.3390/biology15141188 (PMC13405892; doi:10.3390/biology15141188)
Supplement: Supplementary file 1 [file biology-15-01188-s001.zip]

Archive with 1 entries (1 files):
- biology-4409206-supplementary.pdf
